# Supplementary material for: Integrative Modular, Network‐Based, and Machine Learning Framework for Predicting Accessory Genome Functions and Virulence in Escherichia coli O157:H7
Source: Microbiologyopen. 2026 Jun 10;15(3):e70323. doi: 10.1002/mbo3.70323 (PMC13254488; doi:10.1002/mbo3.70323)
Supplement: Supplementary file 1 — Supporting File [file MBO3-15-e70323-s001.xls]

## Sheet: Binary Data
DATA INFO			PLASMIDS											VIRULENCE GENES
O157:H7 strain	Sample	Location	IncFIB (AP001918)	IncFII	IncFIA	pEC4115	IncI1-I (Alpha)	IncB/O/K/Z	Col156	IncI2 (Delta)	IncN	Col(BS152)	IncFII (pSE11)	Stx1	Stx2	AslA	anr	astA	cba	ChuA	cia	colE8	csgA	aea-g01-gamma	efa1	ehxA	espA	espB	espF	espJ	espP	espY2:000868321	etpD	fdeC	fimH	gad	hylE	iha	iss	katP	lys	nleA	nleB	nleC	nlpI	ompT	stx1a-O157-FLY16	stx1a-O157-GPU96MM	stx1a-O111-928-91
Sakai substr. RIMD	1	1	1	1	2	2	2	2	2	2	2	2	2	1	1	1	1	1	2	1			1	1	2	1	1	1	1	1	1	1	1	1	1	1	1	1	1	1	2	1	1	1	1	1	2	1	2
1044	2	1	1	1	2	2	2	2	2	2	2	2	2	1	1	1	1	1	2	1	2	2	1	1	2	1	1	1	1	1	1	1	1	1	1	1	1	1	1	1	2	1	1	1	1	1	2	1	2
1125	3	1	1	1	2	2	2	2	2	1	2	2	2	2	1	1	1	1	2	1	2	2	1	1	2	1	1	1	1	1	1	1	1	1	1	1	1	1	1	1	2	1	1	1	1	1	2	2	2
EC508	4	1	1	1	2	2	2	2	2	2	2	2	2	2	1	1	1	1	2	1	2	2	1	1	2	1	1	1	1	1	1	1	1	1	1	1	1	1	1	1	2	1	1	1	1	1	2	2	2
EC536	5	1	1	1	2	2	2	2	2	2	2	2	2	2	1	1	1	1	2	1	2	2	1	1	2	1	1	1	2	1	1	1	1	1	1	2	1	1	1	1	2	1	1	1	1	1	2	2	2
EC869	6	1	1	1	1	2	2	2	2	2	2	2	2	1	1	1	1	1	1	1	2	2	1	1	2	1	1	1	1	1	1	1	1	1	1	1	1	1	1	1	2	2	1	1	1	1	1	2	2
EC1212	7	1	1	1	2	2	2	2	2	2	2	2	2	2	1	1	1	1	2	1	2	2	1	1	2	1	1	1	1	1	1	1	1	1	1	1	1	1	1	1	2	1	1	1	1	1	2	2	2
EC4009	8	1	1	1	1	2	2	2	2	2	2	2	2	2	2	1	1	1	2	1	2	2	2	1	2	1	1	1	2	1	1	1	1	1	1	2	1	1	1	1	2	1	1	1	1	1	2	2	2
EC4042	9	1	1	1	1	2	2	2	2	2	2	2	2	2	1	1	1	1	2	1	2	2	1	1	2	1	1	1	1	1	1	1	1	1	1	1	1	1	1	1	2	1	1	1	1	1	2	2	2
EC4045	10	1	1	1	1	2	2	2	2	2	2	2	2	2	1	1	1	1	2	1	2	2	1	1	2	1	1	1	1	1	1	1	1	1	1	1	1	1	1	1	2	1	1	1	1	1	2	2	2
EC4076	11	1	1	1	1	2	2	2	2	2	2	2	2	2	1	1	1	1	2	1	2	2	1	1	2	1	1	1	1	1	1	1	1	1	1	1	1	1	1	1	2	1	1	1	1	1	2	2	2
EC4084	12	1	1	1	1	2	2	2	2	2	2	2	2	2	2	1	1	1	2	1	2	2	1	1	2	1	1	1	1	1	2	1	1	1	1	1	1	1	1	1	2	1	1	1	1	1	2	2	2
EC4113	13	1	1	1	1	2	2	2	2	2	2	2	2	2	1	1	1	1	2	1	2	2	1	1	2	1	1	1	1	1	1	1	1	1	1	1	2	1	1	1	2	1	1	1	1	1	2	2	2
EC4115	14	1	1	1	1	1	2	2	2	2	2	2	2	2	1	1	1	1	2	1	2	2	1	1	2	1	1	1	1	1	1	1	1	1	1	1	1	1	1	1	2	1	1	1	1	1	2	2	2
EC4127	15	1	1	1	1	2	2	2	2	2	2	2	2	2	2	1	1	1	2	1	2	2	1	1	2	1	1	1	1	1	1	1	1	1	1	2	1	1	1	2	2	1	1	1	1	1	2	2	2
EC4191	16	1	1	1	1	2	2	2	2	2	2	2	2	2	2	1	1	1	2	1	2	2	1	1	2	1	1	1	2	1	1	1	1	1	1	2	1	1	1	1	2	1	1	1	1	1	2	2	2
EC4192	17	1	1	1	1	2	2	2	2	2	1	2	2	2	2	1	1	1	2	1	2	2	1	1	2	1	1	1	2	1	1	1	1	1	1	2	1	1	1	1	2	1	1	1	1	1	2	2	2
EC4196	18	1	1	1	1	2	2	2	2	2	2	2	2	2	1	1	1	1	2	1	2	2	1	1	2	1	1	1	1	1	1	1	1	1	1	1	2	1	1	1	2	1	1	1	1	1	2	2	2
EC4205	19	1	1	1	1	2	2	2	2	2	2	2	2	2	2	1	1	1	2	1	2	2	1	1	2	1	1	1	2	1	1	1	1	1	1	2	1	1	1	1	2	1	1	1	1	1	2	2	2
EC4206	20	1	1	1	1	2	2	2	2	2	2	2	2	2	1	1	1	1	2	1	2	2	1	1	2	1	1	1	1	1	1	1	1	1	1	1	1	1	1	1	2	1	1	1	1	1	2	2	2
EC4401	21	1	1	1	1	2	1	2	2	2	2	2	2	2	1	1	2	1	2	1	1	2	1	1	2	1	1	1	1	1	1	1	1	1	1	1	1	1	1	1	2	1	1	1	1	1	2	2	2
EC4486	22	1	1	1	1	2	1	1	2	2	2	2	2	2	1	1	1	1	2	1	1	2	1	1	2	1	1	1	1	1	1	1	1	1	1	1	1	1	1	1	2	1	1	1	1	1	2	2	2
EC4501	23	1	1	1	2	2	2	2	2	2	2	2	2	1	1	1	1	1	2	1	2	2	1	1	2	1	1	1	1	1	1	1	1	1	1	1	2	1	1	1	2	1	1	1	1	1	2	1	2
EDL933	24	1	1	1	2	2	2	2	2	2	2	2	2	1	1	1	1	1	2	1	2	2	1	1	2	1	1	1	1	1	1	1	1	1	1	1	1	1	1	1	2	1	1	1	1	1	2	1	2
F8092B	25	1	1	1	1	2	2	2	2	2	2	2	2	2	1	1	1	1	2	1	2	2	1	1	2	1	1	1	1	1	1	1	1	1	1	1	1	1	1	1	2	1	1	1	1	1	2	2	2
FRIK966	26	1	1	1	1	2	2	2	1	2	2	2	2	1	1	1	1	1	1	1	2	2	1	1	2	1	1	1	2	1	1	1	2	1	1	2	1	1	1	1	1	1	1	1	1	1	1	2	2
FRIK2000	27	1	1	1	1	2	2	2	1	1	2	2	2	1	1	1	1	1	1	1	2	2	1	1	2	1	1	1	1	1	1	1	1	1	1	2	1	1	1	1	2	1	1	1	1	1	1	2	2
G5101	28	1	1	1	2	2	2	2	2	2	2	2	2	2	2	1	1	1	2	1	2	2	1	1	2	1	1	1	2	1	2	1	1	1	1	1	1	2	1	2	2	2	1	1	1	1	2	2	2
G5303	29	1	1	1	2	2	2	2	2	2	2	2	2	1	1	1	1	1	2	1	2	2	1	1	2	1	1	1	1	1	1	1	1	1	1	1	1	1	1	1	2	1	1	1	1	1	2	1	2
H093800014	30	1	1	1	2	2	2	2	2	2	2	2	2	2	1	1	1	1	2	1	2	2	1	1	2	1	1	1	1	1	1	1	1	1	1	1	1	1	1	1	2	1	1	1	1	1	2	2	2
LSU-61	31	1	2	2	2	2	2	2	2	2	2	2	2	2	2	1	2	1	2	1	2	2	1	1	1	2	1	1	1	1	2	1	2	1	1	1	1	2	1	2	2	2	1	1	1	1	2	2	2
SS17	32	1	1	1	1	1	2	2	2	2	2	2	2	2	1	1	1	1	2	1	2	2	1	1	2	1	1	1	1	1	1	1	1	1	1	1	1	1	1	1	2	1	1	1	1	1	2	2	2
SS52	33	1	1	1	1	2	2	2	2	2	2	2	2	2	1	1	1	1	2	1	2	2	1	1	2	1	1	1	1	1	1	1	1	1	1	1	1	1	1	1	2	1	1	1	1	1	2	2	2
T1543_06	34	1	1	1	1	2	2	2	2	2	2	2	2	2	2	1	1	1	2	1	2	2	1	1	2	1	1	1	1	1	1	1	1	2	1	2	1	1	1	1	2	1	1	1	1	1	2	2	2
TW14313	35	1	1	1	2	2	2	2	2	2	2	2	2	2	1	1	1	1	2	1	2	2	1	1	2	1	1	1	1	1	1	1	1	1	1	1	1	1	1	1	2	1	1	1	1	1	2	2	2
TW14359	36	1	1	1	1	2	2	2	2	2	2	2	2	2	1	1	1	1	2	1	2	2	1	1	2	1	1	1	1	1	1	1	1	1	1	1	1	1	1	1	2	1	1	1	1	1	2	2	2
TW14588	37	1	1	1	2	2	2	2	2	2	2	2	2	1	1	1	1	1	2	1	2	2	1	1	2	1	1	1	1	1	1	1	1	1	1	1	1	1	1	1	2	1	1	1	1	1	2	1	2
06-3745	38	2	1	1	2	2	2	2	2	2	2	2	2	2	1	1	1	1	2	1	2	2	1	1	2	1	1	1	1	1	1	1	1	1	1	1	1	1	1	1	2	1	1	1	1	1	2	2	2
06-4039	39	2	1	1	2	2	2	2	2	2	2	2	2	1	1	1	1	1	2	1	2	2	1	1	2	1	1	1	1	1	1	1	1	1	1	1	1	1	1	1	2	1	1	1	1	1	2	1	2
07-3091	40	2	1	1	2	2	2	2	2	2	2	2	2	1	1	1	1	1	2	1	2	2	1	1	2	1	1	1	1	1	1	1	1	1	1	1	1	1	1	1	2	1	1	1	1	1	2	1	2
07-3391	41	2	1	1	1	2	2	2	2	2	2	2	2	2	1	1	1	1	2	1	2	2	1	1	2	1	1	1	1	1	1	1	1	1	1	1	1	1	1	2	2	1	1	1	1	1	2	2	2
08-3037	42	2	1	1	2	2	2	2	2	2	2	2	2	2	2	1	1	2	2	1	2	2	1	1	2	1	1	1	1	1	1	1	1	1	1	1	1	1	1	1	2	2	1	1	1	1	2	2	2
08-3527	43	2	1	1	2	2	2	2	2	2	2	2	2	1	1	1	1	1	2	1	2	1	1	1	2	1	1	1	1	1	1	1	1	1	1	1	1	1	1	1	2	1	1	1	1	1	2	1	2
08-4169	44	2	1	1	2	2	2	2	2	2	2	2	2	1	1	1	1	1	2	1	2	2	1	1	2	1	1	1	1	1	1	1	1	1	1	2	1	1	1	1	2	1	1	1	1	1	2	1	2
08-4529	45	2	1	1	1	2	2	2	2	2	2	2	2	2	1	1	1	1	2	1	2	2	1	1	2	1	1	1	1	1	1	1	1	1	1	1	1	1	1	1	2	1	1	1	1	1	2	2	1
T143_06	34	1	1	1	1	2	2	2	2	2	2	2	2	2	2	1	1	1	2	1	2	2	1	1	2	1	1	1	1	1	1	1	1	2	1	2	1	1	1	1	2	1	1	1	1	1	2	2	2
08BKT61141	46	2	1	1	2	2	2	2	2	2	2	2	2	1	1	1	1	1	2	1	2	2	1	1	2	1	1	1	2	2	1	1	1	1	1	1	1	1	1	1	2	1	1	1	1	1	1	2	2
08BKT048303	47	2	1	1	1	2	2	2	2	2	2	2	2	2	1	1	1	1	2	1	2	2	1	1	2	1	1	1	2	1	1	1	1	1	1	1	1	1	1	1	2	1	1	1	1	1	2	2	2
2009C-4258	48	2	1	1	1	2	2	2	2	2	2	2	2	2	1	1	1	1	2	1	2	2	1	1	2	1	1	1	1	1	1	1	1	1	1	1	1	1	1	1	2	1	1	1	1	1	2	2	2
2009EL1449	49	2	2	1	2	2	1	2	2	2	2	2	2	1	1	1	1	1	2	1	1	2	1	1	2	1	1	1	2	1	1	1	1	1	1	1	1	1	1	1	2	1	1	1	1	1	2	1	2
2009EL1705	50	2	1	1	2	2	2	2	2	2	2	2	2	2	2	1	1	1	2	1	2	2	1	1	2	2	1	1	1	1	1	1	1	1	1	1	1	1	1	1	2	1	1	1	1	1	2	2	2
2009EL1913	51	2	1	1	2	2	2	2	2	2	2	2	2	2	2	1	1	1	2	1	2	2	1	1	2	1	1	1	2	2	1	1	1	1	1	1	1	1	1	1	2	1	1	1	1	2	2	2	2
2009EL2109	52	2	1	1	2	2	2	2	2	2	2	2	2	1	1	1	1	1	2	1	2	2	1	1	2	1	1	1	2	1	1	1	1	1	1	1	1	1	1	1	2	1	1	1	1	1	2	1	2
2010C-4979C1	53	2	1	1	2	2	2	2	2	2	2	2	2	2	1	1	1	1	2	1	2	2	1	1	2	1	1	1	1	1	2	1	1	1	1	1	1	1	2	2	2	1	2	1	1	1	2	2	2
2011EL-1107	54	2	1	1	2	2	2	2	2	2	2	2	1	2	2	1	1	1	2	1	2	2	1	1	2	1	1	1	2	1	1	1	1	1	1	1	1	1	1	1	2	1	1	1	1	1	2	2	2
2011EL-2090	55	2	1	1	2	2	2	2	2	2	2	2	2	2	1	1	1	1	2	1	2	2	1	1	2	1	1	1	1	1	1	1	1	1	1	1	1	1	1	1	2	1	1	1	1	1	2	2	2
2011EL-2091	56	2	1	1	2	2	2	2	2	2	2	2	2	2	1	1	1	1	2	1	2	2	1	1	2	1	1	1	1	1	1	1	1	1	1	1	1	1	1	1	2	1	1	1	1	1	2	2	2
2011EL-2092	57	2	1	1	2	2	2	2	2	2	2	2	2	2	1	1	1	1	2	1	2	2	1	1	2	1	1	1	1	1	1	1	1	1	1	1	1	1	1	1	2	1	1	1	1	1	2	2	2
2011EL-2093	58	2	1	1	2	2	2	2	2	2	2	2	2	2	1	1	1	1	2	1	2	2	1	1	2	1	1	1	1	1	1	1	1	1	1	1	1	1	1	1	2	1	1	1	1	1	2	2	2
2011EL-2094	59	2	1	1	2	2	2	2	2	2	2	2	2	2	1	1	1	1	2	1	2	2	1	1	2	1	1	1	1	1	1	1	1	1	1	1	1	1	1	1	2	1	1	1	1	1	2	2	2
2011EL-2096	60	2	1	1	2	2	2	2	2	2	2	2	2	2	1	1	1	1	2	1	2	2	1	1	2	1	1	1	1	1	1	1	1	1	1	1	1	1	1	1	2	1	1	1	1	1	2	2	2
2011EL-2097	61	2	1	1	2	2	2	2	2	2	2	2	2	2	1	1	1	1	2	1	2	2	1	1	2	1	1	1	1	1	1	1	1	1	1	1	1	1	1	1	2	1	1	1	1	1	2	2	2
2011EL-2098	62	2	1	1	2	2	2	2	2	2	2	2	2	2	1	1	1	1	2	1	2	2	1	1	2	1	1	1	1	1	1	1	1	1	1	1	1	1	1	1	2	1	1	1	1	1	2	2	2
2011EL-2099	63	2	1	1	2	2	2	2	2	2	2	2	2	2	1	1	1	1	2	1	2	2	1	1	2	1	1	1	1	1	1	1	1	1	1	1	1	1	1	1	2	1	1	1	1	1	2	2	2
2011EL-2101	64	2	1	1	2	2	2	2	2	2	2	2	2	2	2	1	1	1	2	1	2	2	1	1	2	1	1	1	2	1	1	1	1	1	1	1	1	1	1	1	2	1	1	1	1	1	2	2	2
2011EL-2103	65	2	1	1	2	2	2	2	2	2	2	2	2	2	1	1	1	1	2	1	2	2	1	1	2	1	1	1	1	1	1	1	1	1	1	1	1	1	1	1	2	1	1	1	1	1	2	2	2
2011EL-2104	66	2	1	1	2	2	2	2	2	2	2	2	2	2	1	1	1	1	2	1	2	2	1	1	2	1	1	1	1	1	1	1	1	1	1	1	1	1	1	1	2	1	1	1	1	1	2	2	2
2011EL-2105	67	2	1	1	2	2	2	2	2	2	2	2	2	2	1	1	1	1	2	1	2	2	1	1	2	1	1	1	1	1	1	1	1	1	1	1	1	1	1	1	2	1	1	1	1	1	2	2	2
2011EL-2106	68	2	1	1	2	2	2	2	2	2	2	2	2	2	1	1	1	1	2	1	2	2	1	1	2	1	1	1	1	1	1	1	1	1	1	1	1	1	1	1	2	1	1	1	1	1	2	2	2
2011EL-2107	69	2	1	1	2	2	2	2	2	2	2	2	2	2	1	1	1	1	2	1	2	2	1	1	2	1	1	1	1	1	1	1	1	1	1	1	1	1	1	1	2	1	1	1	1	1	2	2	2
2011EL-2108	70	2	1	1	2	2	2	2	2	2	2	1	2	2	1	1	1	1	2	1	2	2	1	1	2	1	1	1	1	1	1	1	1	1	1	1	1	1	1	1	2	1	1	1	1	1	2	2	2
K2188	71	2	1	1	2	2	2	2	2	2	2	2	2	2	2	1	1	1	2	1	2	2	1	1	2	1	1	1	1	1	1	1	1	1	1	1	1	1	1	1	2	1	1	1	1	1	2	1	2
K4396	72	2	1	1	2	2	2	2	2	2	2	2	2	2	2	1	1	1	2	1	2	2	1	1	2	1	1	1	1	1	2	1	1	1	1	1	1	1	1	1	2	1	1	1	1	1	2	1	2
K5453	73	2	1	1	2	2	2	2	2	2	2	2	2	2	2	1	2	1	2	1	2	2	1	1	2	1	1	1	1	1	1	1	1	1	1	1	1	1	1	1	2	1	1	1	1	1	2	2	2
K5806	74	2	1	1	2	2	2	2	2	2	2	2	2	2	2	1	1	1	2	1	2	2	1	1	2	1	1	1	2	1	1	1	1	1	1	1	1	1	1	1	2	1	1	1	1	2	2	1	2
K6590	75	2	1	1	2	2	2	2	2	2	2	2	2	1	1	1	1	1	2	1	2	2	1	1	2	1	1	1	1	1	1	1	1	1	1	1	1	1	1	1	2	1	1	1	1	1	2	1	2
K7140	76	2	1	1	2	2	2	2	2	2	2	2	2	2	2	1	1	1	2	1	2	2	1	1	2	1	1	1	1	1	1	1	1	1	1	1	1	1	1	1	2	1	1	1	1	1	1	2	2
[truncated: 24 more columns]

## Sheet: Metadata 1
Strain history and associated metadata
Strain	Outbreak	Source	Origin	Date	LSPA	Clade	MLVA (TR1 to TR7)	Shiga toxin prevalence	Aga/Gam phenotype	Sequencing methodology	Optical Maps	SNP discovery	GenBank	Reference
EC4045	spinach outbreak	spinach bag	NM	2006, August to September	lineage I/II	8	GICCCAD	stx1neg, stx2pos, stx2cpos	Aga– Gam–	Sanger/454, draft	X	X	ABHL00000000	Eppinger et al., 2011
EC4042	spinach outbreak	human	NM	2006, August to September	lineage I/II	8	GICCCAD	stx1neg, stx2pos, stx2cpos	Aga– Gam–	Sanger/454, draft	X	X	ABHM00000000	Eppinger et al., 2011
EC4113	spinach outbreak	spinach bag	UT	2006, August to September	lineage I/II	8	GICCCAD	stx1neg, stx2pos, stx2cpos	Aga– Gam–	Sanger/454, draft	O	X	ABHP00000000	Eppinger et al., 2011
EC4076	spinach outbreak	human	WI	2006, August to September	lineage I/II	8	GICCCAD	stx1neg, stx2pos, stx2cpos	Aga– Gam–	Sanger/454, draft	X	X	ABHQ01000000	Eppinger et al., 2011
EC4084	spinach outbreak	human	WI	2006, August to September	lineage I/II	8	GICCCAD	stx1neg, stx2pos, stx2cpos	Aga– Gam–	454, draft	O	O, genotyped based on draft genome sequences	ADUY00000000	Eppinger et al., 2011
EC4127	spinach outbreak	human	PA	2006, August to September	lineage I/II	8	GICCCAD	stx1neg, stx2pos, stx2cpos	Aga– Gam–	454, draft	O	O, genotyped based on draft genome sequences	ADUZ00000000	Eppinger et al., 2011
EC4191	spinach outbreak	spinach bag	IL	2006, August to September	lineage I/II	8	GICCCAD	stx1neg, stx2pos, stx2cpos	Aga– Gam–	454, draft	O	O, genotyped based on draft genome sequences	ADVA00000000	Eppinger et al., 2011
TW14359 (=EC1611)	spinach outbreak	human	MI	2006, August to September	lineage I/II	8	GICCCAD	stx1neg, stx2pos, stx2cpos	Aga– Gam–	Sanger/454 complete	O	X	CP001368, CP001369	Kulasekara et al., 2009
EC4205	spinach outbreak	bovine	CA	2006, August to September	lineage I/II	8	GICCCAD	stx1neg, stx2pos, stx2cpos	Aga– Gam–	454, draft	O	O, genotyped based on draft genome sequences	ADVB00000000	Eppinger et al., 2011
EC4206	bovine reservoir	bovine	CA	2006, August to September	lineage I/II	8	GICCCAD	stx1neg, stx2pos, stx2cpos	Aga– Gam–	Sanger/454	X	X	ABHK00000000	Eppinger et al., 2011
EC4196	bovine reservoir	bovine	CA	2006, August to September	lineage I/II	8	FICCCAD	stx1neg, stx2pos, stx2cpos	Aga– Gam–	Sanger/454, draft	O	X	ABHO01000000	Eppinger et al., 2011
EC4486	Taco Bell outbreak	human	NJ	2006	lineage I/II	8	HSCDFAD	stx1neg, stx2pos, stx2cpos	Aga– Gam–	Sanger/454, draft	O	X	ABHS00000000	Eppinger et al., 2011
EC4115	spinach outbreak, outlier	human	ME	2006, August to September	lineage I/II	8	EZCCDAD	stx1neg, stx2pos, stx2cpos	Aga– Gam–	Sanger/454 complete	X	X	CP001164, CP001165	Eppinger et al., 2011
EC4192	spinach outbreak	human	CA	2006, August to September	lineage I/II	8	KICCEAD	stx1neg, stx2pos, stx2cpos	Aga– Gam–	454, draft	O	O, genotyped based on draft genome sequences	ADUX00000000	Eppinger et al., 2011
EC4009	spinach outbreak	human	NE	2006, August to September	lineage I/II	8	ILCCFAD	stx1neg, stx2pos, stx2cpos	Aga– Gam–	454, draft	O	O, genotyped based on draft genome sequences	ADMX00000000	Eppinger et al., 2011
EC508	reference strain	human	NC	1984	lineage I/II	8	BTBCBAC	stx1neg, stx2pos (argW), stx2cpos (sbcB)	Aga– Gam–	Sanger/454, draft	X	X	ABHU00000000	Eppinger et al., 2011
FRIK2000	bovine reservoir	feces	FL	1991	lineage II	7	n/a	stx1pos, stx2pos, stx2cneg	Aga+ Gam–	454, draft	O	O, genotyped based on draft genome sequences	ACXO00000000	Dowd et al., 2010
FRIK966	bovine reservoir	feces	WI	1996	lineage II	7	CPCABAB	stx1pos, stx2pos, stx2cneg	Aga+ Gam–	454, draft	O	O, genotyped based on draft genome sequences	ACXN00000000	Dowd et al., 2010
EC536	reference strain	human	WA, Seattle	1986	lienage I/II	6	DGDCACB	stx1neg, stx2neg, stx2cpos	Aga+ Gam–	454, draft	O	O, genotyped based on draft genome sequences	TBD	Eppinger et al., 2011
EDL933	ground hamburger outbreak	human	MI	1982	lineage I	3	CLEBABA	stx1pos, stx2pos (wrbA), stx2cneg	Aga+ Gam–	Sanger, complete	O	X	AE005174, AF074613	Perna et al., 2001
Sakai	Sakai outbreak	human	Japan, Sakai	1996	lineage I	1	n/a	stx1pos, stx2pos (wrbA), stx2cneg	Aga+ Gam–	Sanger,complete	O	X	BA000007, AB011549, AB011548	Hayashi et al., 2001
EC4501	Taco John outbreak	human	MN	2006, November	lineage I	2	n/a	stx1pos, stx2pos (wrbA), stx2cneg	Aga+ Gam–	Sanger/454, draft	X	X	ABHT00000000	Eppinger et al., 2011

## Sheet: Metadata 2
Strain history and associated metadata
EC1212
Field	Value
SRA Run	n/a
JGI Data Utilization Status	Not subject to JGI Data Policy, sequenced elsewhere
Is Public	Yes
External Links	JGI Portal ; NCBI/RefSeq:AERQ01000001; NCBI/RefSeq:AERQ01000002; NCBI/RefSeq:AERQ01000003; NCBI/RefSeq:AERQ01000004; NCBI/RefSeq:AERQ01000005; NCBI/RefSeq:AERQ01000006; 801858
NCBI Taxonomy Lineage	Bacteria; Pseudomonadota; Gammaproteobacteria; Enterobacterales; Enterobacteriaceae; Escherichia; Escherichia coli
GTDB Taxonomy Lineage	Bacteria; Pseudomonadota; Gammaproteobacteria; Enterobacterales; Enterobacteriaceae; Escherichia; Escherichia coli
CheckM2 Completeness	99.99
CheckM2 Contamination	0
Sequencing Status	Permanent Draft
Sequencing Center	Virginia Bioinformatics Institute
High Quality	Yes
Comment
Public Release Date	2013-08-31
Add Date	2013-08-31
Modified Date	2014-08-05
IMG Release/Pipeline Version
IMG Annotation Version	n/a
GTDB Lineage Version	GTDB-Tk version 2.4.0 with the database version r220; CheckM2 version 1.0.2
Annotation Method	n/a
Biotic Relationships	Free living
Cell Arrangement	Singles, Pairs
Cell Shape	Rod-shaped
Culture Type	Isolate
Cultured	Yes
Diseases	Diarrhea, Hemorrhagic colitis
Ecosystem	Host-associated
Ecosystem Category	Mammals: Human
Ecosystem Subtype	Unclassified
Ecosystem Type	Unclassified
Energy Source	Heterotroph
GenBank Anomalous Assembly	No
Gram Staining	Gram-
Habitat	Host, Human intestinal microflora
Host Name	Homo sapiens
Is Published	No
Motility	Motile
NCBI Assembly Accession	GCA_000193955
NCBI Bioproject Accession	PRJEA61465
NCBI Biosample Accession	SAMN02472078
NCBI GenBank ID	AERQ00000000
Oxygen Requirement	Facultative
Relevance	Human Pathogen, Medical
Sequencing Method	Sanger
Sequencing Status	Complete
Sequencing Strategy	Whole Genome Sequencing
Specific Ecosystem	Unclassified
Sporulation	Nonsporulating
Temperature Range	Mesophile
Type Strain	Unknown
F8092B
Study Name (Proposal Name)	Escherichia coli O157:H7 F8092B
Organism Name	Escherichia coli O157:H7 F8092B
Taxon ID	8011468379
IMG Submission ID	297247
NCBI Taxon ID	1343836
GOLD IDs in IMG Database	Study ID: Gs0110070 Project ID: Gp0042934 Analysis ID: Ga0248279
GOLD Analysis Project Type	Genome Analysis (Isolate)
Submission Type	Primary
JGI Analysis Project Type	Genome Analysis (Isolate)
SRA ID	SRX326505, SRX326507, SRX326508, SRX326512, SRX326510, SRX326506
SRA Run	n/a
JGI Data Utilization Status	Not subject to JGI Data Policy, sequenced elsewhere
Is Public	Yes
External Links	JGI Portal
NCBI Taxonomy Lineage	Bacteria; Pseudomonadota; Gammaproteobacteria; Enterobacterales; Enterobacteriaceae; Escherichia; Escherichia coli
GTDB Taxonomy Lineage	Bacteria; Pseudomonadota; Gammaproteobacteria; Enterobacterales; Enterobacteriaceae; Escherichia; Escherichia coli
CheckM2 Completeness	100
CheckM2 Contamination	0.04
Sequencing Status	Permanent Draft
Sequencing Center	United States Department of Agriculture
High Quality	Yes
Comment
Version Information
Public Release Date	2023-02-25
Add Date	2023-02-25
Modified Date
IMG Release/Pipeline Version	IMG Annotation Pipeline v.5.1.13
IMG Annotation Version	n/a
GTDB Lineage Version	GTDB-Tk version 2.4.0 with the database version r220; CheckM2 version 1.0.2
Annotation Method	open Annotation System: IMG (IMGAP v5.1.13) Gene calling program: CRT 1.8.3
Project Information
Culture Type	Isolate
Cultured	Yes
Ecosystem	Host-associated
Ecosystem Category	Mammals: Human
Ecosystem Subtype	Unclassified
Ecosystem Type	Unclassified
GenBank Anomalous Assembly	No
Host Name	Homo sapiens
Is Published	No
NCBI Assembly Accession	GCA_000513035.1
NCBI Bioproject Accession	PRJNA63279
NCBI Biosample Accession	SAMN02304041
NCBI GenBank ID	AVCD01000003, AVCD00000000
Sequencing Method	PacBio RS, 454, Illumina
Sequencing Quality	Level 2: High-Quality Draft
Sequencing Status	Complete
Sequencing Strategy	Whole Genome Sequencing
Specific Ecosystem	Unclassified
Type Strain	Unknown
1044
Study Name (Proposal Name)	Escherichia coli O157:H7 1044
Organism Name	Escherichia coli O157:H7 1044
Taxon ID	2534682324
IMG Submission ID	18778
NCBI Taxon ID	997824
GOLD IDs in IMG Database	Study ID: Gs0013995 Project ID: Gp0009731 Analysis ID: Ga0015771
GOLD Analysis Project Type	Genome Analysis (Isolate)
Submission Type	Primary
JGI Analysis Project Type	Genome Analysis (Isolate)
SRA ID	n/a
SRA Run	n/a
JGI Data Utilization Status	Not subject to JGI Data Policy, sequenced elsewhere
Is Public	Yes
External Links	JGI Portal ; NCBI/RefSeq:AERP01000001; NCBI/RefSeq:AERP01000002; NCBI/RefSeq:AERP01000003; NCBI/RefSeq:AERP01000004; NCBI/RefSeq:AERP01000005; NCBI/RefSeq:AERP01000006; 801841
NCBI Taxonomy Lineage	Bacteria; Pseudomonadota; Gammaproteobacteria; Enterobacterales; Enterobacteriaceae; Escherichia; Escherichia coli
GTDB Taxonomy Lineage	Bacteria; Pseudomonadota; Gammaproteobacteria; Enterobacterales; Enterobacteriaceae; Escherichia; Escherichia coli
CheckM2 Completeness	98.06
CheckM2 Contamination	0.02
Sequencing Status	Permanent Draft
Sequencing Center	Virginia Bioinformatics Institute
High Quality	Yes
Comment
Version Information
Public Release Date	2013-08-31
Add Date	2013-08-31
Modified Date	2014-08-05
IMG Release/Pipeline Version
IMG Annotation Version	n/a
GTDB Lineage Version	GTDB-Tk version 2.4.0 with the database version r220; CheckM2 version 1.0.2
Annotation Method	n/a
Project Information
Biotic Relationships	Free living
Cell Arrangement	Singles, Pairs
Cell Shape	Rod-shaped
Culture Type	Isolate
Cultured	Yes
Diseases	Diarrhea, Hemorrhagic colitis
Ecosystem	Host-associated
Ecosystem Category	Mammals: Human
Ecosystem Subtype	Unclassified
Ecosystem Type	Unclassified
Energy Source	Heterotroph
GenBank Anomalous Assembly	No
Gram Staining	Gram-
Habitat	Host, Human intestinal microflora
Host Name	Homo sapiens
Is Published	No
Motility	Motile
NCBI Assembly Accession	GCA_000192665
NCBI Bioproject Accession	PRJEA61463
NCBI Biosample Accession	SAMN02472077
NCBI GenBank ID	AERP00000000
Oxygen Requirement	Facultative
Relevance	Medical, Human Pathogen
Sequencing Method	Sanger
Sequencing Status	Complete
Sequencing Strategy	Whole Genome Sequencing
Specific Ecosystem	Unclassified
Sporulation	Nonsporulating
Temperature Range	Mesophile
Type Strain	Unknown
1125
Study Name (Proposal Name)	Escherichia coli O157:H7 1125
Organism Name	Escherichia coli O157:H7 1125
Taxon ID	2531839369
IMG Submission ID	17696
NCBI Taxon ID	997825
GOLD IDs in IMG Database	Study ID: Gs0013996 Project ID: Gp0012359 Analysis ID: Ga0014688
GOLD Analysis Project Type	Genome Analysis (Isolate)
Submission Type	Primary
JGI Analysis Project Type	Genome Analysis (Isolate)
SRA ID	n/a
SRA Run	n/a
JGI Data Utilization Status	Not subject to JGI Data Policy, sequenced elsewhere
Is Public	Yes
External Links	JGI Portal ; NCBI/RefSeq:AERR01000001; NCBI/RefSeq:AERR01000002; NCBI/RefSeq:AERR01000003; NCBI/RefSeq:AERR01000004; NCBI/RefSeq:AERR01000005; NCBI/RefSeq:AERR01000006; 801842
NCBI Taxonomy Lineage	Bacteria; Pseudomonadota; Gammaproteobacteria; Enterobacterales; Enterobacteriaceae; Escherichia; Escherichia coli
GTDB Taxonomy Lineage	Bacteria; Pseudomonadota; Gammaproteobacteria; Enterobacterales; Enterobacteriaceae; Escherichia; Escherichia coli
CheckM2 Completeness	99.98
CheckM2 Contamination	0.01
Sequencing Status	Permanent Draft
Sequencing Center	Los Alamos National Laboratory
High Quality	Yes
Comment
Version Information
Public Release Date	2013-08-23
Add Date	2013-08-23
Modified Date	2014-08-05
IMG Release/Pipeline Version
IMG Annotation Version	n/a
GTDB Lineage Version	GTDB-Tk version 2.4.0 with the database version r220; CheckM2 version 1.0.2
Annotation Method	n/a
Project Information
Biotic Relationships	Free living
Cell Arrangement	Singles, Pairs
Cell Shape	Rod-shaped
Culture Type	Isolate
Cultured	Yes
Ecosystem	Host-associated
Ecosystem Category	Mammals
Ecosystem Subtype	Unclassified
Ecosystem Type	Unclassified
Energy Source	Heterotroph
GenBank Anomalous Assembly	No
Gram Staining	Gram-
Is Published	No
Motility	Motile
NCBI Assembly Accession	GCA_000192685
NCBI Bioproject Accession	PRJNA61473
NCBI Biosample Accession	SAMN02472080
NCBI GenBank ID	AERR00000000
Oxygen Requirement	Facultative
Sequencing Method	Sanger
Sequencing Status	Complete
Sequencing Strategy	Whole Genome Sequencing
Specific Ecosystem	Unclassified
Sporulation	Nonsporulating
Temperature Range	Mesophile
Type Strain	Unknown
G5101
Study Name (Proposal Name)	Genome sequences of six Escherichia coli isolates from the stepwise model of emergence of Escherichia coli - FDA
Organism Name	Escherichia coli O157:H7 G5101
Taxon ID	2529292874
IMG Submission ID	16916
NCBI Taxon ID	926026
GOLD IDs in IMG Database	Study ID: Gs0013987 Project ID: Gp0009841 Analysis ID: Ga0013915
GOLD Analysis Project Type	Genome Analysis (Isolate)
Submission Type	Primary
JGI Analysis Project Type	Genome Analysis (Isolate)
SRA ID	SRX702352, SRX702353
SRA Run	n/a
JGI Data Utilization Status	Not subject to JGI Data Policy, sequenced elsewhere
Is Public	Yes
External Links	JGI Portal ; NCBI/RefSeq:AETX01000001; NCBI/RefSeq:AETX01000002; NCBI/RefSeq:AETX01000003; NCBI/RefSeq:AETX01000004; NCBI/RefSeq:AETX01000005; NCBI/RefSeq:AETX01000006; 801784
NCBI Taxonomy Lineage	Bacteria; Pseudomonadota; Gammaproteobacteria; Enterobacterales; Enterobacteriaceae; Escherichia; Escherichia coli
GTDB Taxonomy Lineage	Bacteria; Pseudomonadota; Gammaproteobacteria; Enterobacterales; Enterobacteriaceae; Escherichia; Escherichia coli
CheckM2 Completeness	100
CheckM2 Contamination	0
Sequencing Status	Finished
Sequencing Center	U.S. Food and Drug Administration (FDA)
High Quality	Yes
Comment
Version Information
Public Release Date	2013-08-14
Add Date	2013-08-14
Modified Date	2014-08-05
IMG Release/Pipeline Version
IMG Annotation Version	n/a
GTDB Lineage Version	GTDB-Tk version 2.4.0 with the database version r220; CheckM2 version 1.0.2
Annotation Method	n/a
Project Information
Biotic Relationships	Free living
Cell Arrangement	Pairs, Singles
Cell Shape	Rod-shaped
Culture Type	Isolate
Cultured	Yes
Diseases	Hemorrhagic colitis, Diarrhea
Ecosystem	Host-associated
Ecosystem Category	Mammals: Human
Ecosystem Subtype	Unclassified
Ecosystem Type	Unclassified
Energy Source	Heterotroph
GenBank Anomalous Assembly	No
Gram Staining	Gram-
Habitat	Host, Human intestinal microflora
Host Name	Homo sapiens
Is Published	No
Motility	Motile
NCBI Assembly Accession	GCA_000187285.4
NCBI Bioproject Accession	PRJNA60057
NCBI Biosample Accession	SAMN02952912
NCBI GenBank ID	AETX00000000, AETX01000217
Oxygen Requirement	Facultative
Relevance	Medical, Human Pathogen
Sequencing Method	454 GS FLX Titanium
Sequencing Quality	Level 6: Finished
Sequencing Status	Complete
Sequencing Strategy	Whole Genome Sequencing
Specific Ecosystem	Unclassified
Sporulation	Nonsporulating
Temperature Range	Mesophile
Type Strain	Unknown
G5303
strain	G5303
host disease	missing
latitude and longitude	missing
collection date	missing
geographic location	USA
isolation source	missing
host	missing
serovar	O157:H7
collected by	CDC
H093800014
Study Name (Proposal Name)	Escherichia coli O157:H7 H093800014
Organism Name	Escherichia coli O157:H7 H093800014
Taxon ID	2551306491
IMG Submission ID	25092
NCBI Taxon ID	1240385
GOLD IDs in IMG Database	Study ID: Gs0014021 Project ID: Gp0033917 Analysis ID: Ga0021160
GOLD Analysis Project Type	Genome Analysis (Isolate)
Submission Type	Primary
JGI Analysis Project Type	Genome Analysis (Isolate)
SRA ID	n/a
SRA Run	n/a
JGI Data Utilization Status	Not subject to JGI Data Policy, sequenced elsewhere
Is Public	Yes
External Links	JGI Portal
NCBI Taxonomy Lineage	Bacteria; Pseudomonadota; Gammaproteobacteria; Enterobacterales; Enterobacteriaceae; Escherichia; Escherichia coli
GTDB Taxonomy Lineage	Bacteria; Pseudomonadota; Gammaproteobacteria; Enterobacterales; Enterobacteriaceae; Escherichia; Escherichia coli
CheckM2 Completeness	100
CheckM2 Contamination	0.23
Sequencing Status	Permanent Draft
Sequencing Center	Health Protection Agency (HPA), UK
JGI Sequencing Annotation	This NCBI acquired genome has been re-annotated by JGI's gene calling methods
High Quality	Yes
Comment
Version Information
Public Release Date	2013-12-13
Add Date	2013-12-13
Modified Date	2014-08-05
IMG Release/Pipeline Version
IMG Annotation Version	n/a
GTDB Lineage Version	GTDB-Tk version 2.4.0 with the database version r220; CheckM2 version 1.0.2
Annotation Method	n/a
Project Information
Culture Type	Isolate
Cultured	Yes
GenBank Anomalous Assembly	No
Gram Staining	Gram-
Is Published	No
NCBI Assembly Accession	GCA_000321145.1
NCBI Bioproject Accession	PRJEB641
NCBI Biosample Accession	SAMEA2272638
NCBI GenBank ID	CAOT00000000
Sequencing Status	Complete
Sequencing Strategy	Whole Genome Sequencing
Type Strain	Unknown
LSU-61
Study Name (Proposal Name)	Genome sequences of six Escherichia coli isolates from the stepwise model of emergence of Escherichia coli - FDA
Organism Name	Escherichia coli O55:H7 LSU-61
Taxon ID	2529292869
IMG Submission ID	16911
NCBI Taxon ID	926032
GOLD IDs in IMG Database	Study ID: Gs0013987 Project ID: Gp0009936 Analysis ID: Ga0013910
GOLD Analysis Project Type	Genome Analysis (Isolate)
Submission Type	Primary
JGI Analysis Project Type	Genome Analysis (Isolate)
SRA ID	SRX702351, SRX702362
SRA Run	n/a
JGI Data Utilization Status	Not subject to JGI Data Policy, sequenced elsewhere
Is Public	Yes
External Links	JGI Portal ; NCBI/RefSeq:AEUC01000001; NCBI/RefSeq:AEUC01000002; NCBI/RefSeq:AEUC01000003; NCBI/RefSeq:AEUC01000004; NCBI/RefSeq:AEUC01000005; NCBI/RefSeq:AEUC01000006; 801786
NCBI Taxonomy Lineage	Bacteria; Pseudomonadota; Gammaproteobacteria; Enterobacterales; Enterobacteriaceae; Escherichia; Escherichia coli
GTDB Taxonomy Lineage	Bacteria; Pseudomonadota; Gammaproteobacteria; Enterobacterales; Enterobacteriaceae; Escherichia; Escherichia coli
CheckM2 Completeness	100
CheckM2 Contamination	0.19
Sequencing Status	Finished
Sequencing Center	U.S. Food and Drug Administration (FDA)
High Quality	Yes
Comment
Version Information
Public Release Date	2013-08-14
Add Date	2013-08-14
Modified Date	2014-08-05
IMG Release/Pipeline Version
IMG Annotation Version	n/a
GTDB Lineage Version	GTDB-Tk version 2.4.0 with the database version r220; CheckM2 version 1.0.2
Annotation Method	n/a
Project Information
Biotic Relationships	Free living
Cell Arrangement	Pairs, Singles
Cell Shape	Rod-shaped
Culture Type	Isolate
Cultured	Yes
Diseases	Diarrhea, Hemorrhagic colitis
Ecosystem	Host-associated
Ecosystem Category	Mammals: Human
Ecosystem Subtype	Unclassified
Ecosystem Type	Unclassified
Energy Source	Heterotroph
GenBank Anomalous Assembly	No
Gram Staining	Gram-
Habitat	Host, Human intestinal microflora
Host Name	Homo sapiens
Is Published	No
Motility	Motile
NCBI Assembly Accession	GCA_000187385
NCBI Bioproject Accession	PRJNA60067
NCBI Biosample Accession	SAMN02952917
NCBI GenBank ID	AEUC00000000
Oxygen Requirement	Facultative
Relevance	Medical, Human Pathogen
Sequencing Method	454 GS FLX Titanium
Sequencing Quality	Level 6: Finished
Sequencing Status	Complete
Sequencing Strategy	Whole Genome Sequencing
Specific Ecosystem	Unclassified
Sporulation	Nonsporulating
Temperature Range	Mesophile
Type Strain	Unknown
SS17
Study Name (Proposal Name)	Escherichia coli O157:H7 Super-shedder Genome Sequencing
Organism Name	Escherichia coli O157:H7 SS17
Taxon ID	2585427621
IMG Submission ID	45878
NCBI Taxon ID	1328859
GOLD IDs in IMG Database	Study ID: Gs0014024 Project ID: Gp0042074 Analysis ID: Ga0056397
GOLD Analysis Project Type	Genome Analysis (Isolate)
Submission Type	Primary
JGI Analysis Project Type	Genome Analysis (Isolate)
SRA ID	n/a
SRA Run	n/a
JGI Data Utilization Status	Not subject to JGI Data Policy, sequenced elsewhere
Is Public	Yes
External Links	JGI Portal ; NCBI/RefSeq:CP008805; NCBI/RefSeq:CP008806; NCBI/RefSeq:CP008807
NCBI Taxonomy Lineage	Bacteria; Pseudomonadota; Gammaproteobacteria; Enterobacterales; Enterobacteriaceae; Escherichia; Escherichia coli
GTDB Taxonomy Lineage	Bacteria; Pseudomonadota; Gammaproteobacteria; Enterobacterales; Enterobacteriaceae; Escherichia; Escherichia coli
CheckM2 Completeness	100
CheckM2 Contamination	0.11
Sequencing Status	Finished
Sequencing Center	Pennsylvania State University
High Quality	Yes
Comment
Version Information
Public Release Date	2014-08-18
Add Date	2014-08-18
Modified Date
IMG Release/Pipeline Version
IMG Annotation Version	n/a
GTDB Lineage Version	GTDB-Tk version 2.4.0 with the database version r220; CheckM2 version 1.0.2
Annotation Method	n/a
Project Information
Culture Type	Isolate
Cultured	Yes
Ecosystem	Host-associated
Ecosystem Category	Mammals
Ecosystem Subtype	Unclassified
Ecosystem Type	Unclassified
GenBank Anomalous Assembly	No
Gram Staining	Gram-
Is Published	No
Isolation	Bovine RSE Cells
NCBI Assembly Accession	GCA_000730345.1
NCBI Bioproject Accession	PRJNA200626
NCBI GenBank ID	CP008805, CP008806, CP008807
Relevance	Agricultural
Sequencing Method	Ion Torrent PGM
Sequencing Quality	Level 6: Finished
Sequencing Status	Complete
Sequencing Strategy	Whole Genome Sequencing
Specific Ecosystem	Unclassified
Type Strain	Unknown
SS52
Study Name (Proposal Name)	Escherichia coli O157:H7 super-shedder Genome sequencing
Organism Name	Escherichia coli O157:H7 SS52
Taxon ID	2627853701
IMG Submission ID	68834
NCBI Taxon ID	1330457
GOLD IDs in IMG Database	Study ID: Gs0014025 Project ID: Gp0042075 Analysis ID: Ga0069371
GOLD Analysis Project Type	Genome Analysis (Isolate)
Submission Type	Primary
JGI Analysis Project Type	Genome Analysis (Isolate)
SRA ID	n/a
SRA Run	n/a
JGI Data Utilization Status	Not subject to JGI Data Policy, sequenced elsewhere
Is Public	Yes
External Links	JGI Portal
NCBI Taxonomy Lineage	Bacteria; Pseudomonadota; Gammaproteobacteria; Enterobacterales; Enterobacteriaceae; Escherichia; Escherichia coli
GTDB Taxonomy Lineage	Bacteria; Pseudomonadota; Gammaproteobacteria; Enterobacterales; Enterobacteriaceae; Escherichia; Escherichia coli
CheckM2 Completeness	100
CheckM2 Contamination	0.08
Sequencing Status	Finished
Sequencing Center	Pennsylvania State University
JGI Sequencing Annotation	This NCBI acquired genome has been re-annotated by JGI's gene calling methods
High Quality	Yes
Comment
Version Information
Public Release Date	2015-09-04
Add Date	2015-09-04
Modified Date
IMG Release/Pipeline Version
IMG Annotation Version	n/a
GTDB Lineage Version	GTDB-Tk version 2.4.0 with the database version r220; CheckM2 version 1.0.2
Annotation Method	n/a
Project Information
Culture Type	Isolate
Cultured	Yes
GenBank Anomalous Assembly	No
Is Published	Yes
Genome Publication	open
NCBI Assembly Accession	GCA_000803705.1
NCBI Bioproject Accession	PRJNA201344
NCBI Biosample Accession	SAMN03265100
NCBI GenBank ID	CP010304, CP010305
Relevance	Agricultural
Sequencing Method	Ion Torrent PGM
Sequencing Quality	Level 6: Finished
Sequencing Status	Complete
Sequencing Strategy	Whole Genome Sequencing
Type Strain	Unknown
T143_06
Attributes
collection date	2008
geographic location	Sweden
host	cattle
strain	T1543_06
isolation source	cattle
BioProject
PRJNA215274 Escherichia coli O157:H7
Retrieve all samples from this project
Submission
National Veterinary Institute (SVA), Robert Soderlund; 2013-08-15
TW14313
Study Name (Proposal Name)	Escherichia coli genome sequencing project, IGS
Organism Name	Escherichia coli TW14313
Taxon ID	2534681738
IMG Submission ID	18189
NCBI Taxon ID	1286877
GOLD IDs in IMG Database	Study ID: Gs0013213 Project ID: Gp0011960 Analysis ID: Ga0015189
GOLD Analysis Project Type	Genome Analysis (Isolate)
Submission Type	Primary
JGI Analysis Project Type	Genome Analysis (Isolate)
SRA ID	n/a
SRA Run	n/a
JGI Data Utilization Status	Not subject to JGI Data Policy, sequenced elsewhere
Is Public	Yes
External Links	JGI Portal ; NCBI/RefSeq:AKMD01000001; NCBI/RefSeq:AKMD01000002; NCBI/RefSeq:AKMD01000003; NCBI/RefSeq:AKMD01000004; NCBI/RefSeq:AKMD01000005; NCBI/RefSeq:AKMD01000006
NCBI Taxonomy Lineage	Bacteria; Pseudomonadota; Gammaproteobacteria; Enterobacterales; Enterobacteriaceae; Escherichia; Escherichia coli
GTDB Taxonomy Lineage	Bacteria; Pseudomonadota; Gammaproteobacteria; Enterobacterales; Enterobacteriaceae; Escherichia; Escherichia coli
CheckM2 Completeness	100
CheckM2 Contamination	0.03
Sequencing Status	Permanent Draft
Sequencing Center	University of Maryland School of Medicine
High Quality	Yes
Comment
Version Information
Public Release Date	2013-08-31
Add Date	2013-08-31
Modified Date	2014-08-05
IMG Release/Pipeline Version
IMG Annotation Version	n/a
GTDB Lineage Version	GTDB-Tk version 2.4.0 with the database version r220; CheckM2 version 1.0.2
Annotation Method	n/a
Project Information
Culture Type	Isolate
Cultured	Yes
Ecosystem	Host-associated
Ecosystem Category	Mammals: Human
Ecosystem Subtype	Unclassified
Ecosystem Type	Unclassified
GenBank Anomalous Assembly	No
Gram Staining	Gram-
Host Name	Homo sapiens
Is Published	No
Isolation Country	8855
NCBI Assembly Accession	GCA_000267425
NCBI Bioproject Accession	PRJNA65919
NCBI Biosample Accession	SAMN02435982
NCBI GenBank ID	AKMD00000000
Sequencing Method	Illumina
Sequencing Status	Complete
Sequencing Strategy	Whole Genome Sequencing
Specific Ecosystem	Unclassified
Type Strain	Unknown
TW14588
Study Name (Proposal Name)	Enterohemorrhagic isolate E. coli - JCVI
Organism Name	Escherichia coli O157:H7 TW14588
Taxon ID	642979322
NCBI Taxon ID	502346
GOLD IDs in IMG Database	Study ID: Gs0014002 Project ID: Gp0003404 Analysis ID: Ga0028769
GOLD Analysis Project Type	Genome Analysis (Isolate)
Submission Type	Primary
JGI Analysis Project Type	Genome Analysis (Isolate)
SRA ID	n/a
SRA Run	n/a
JGI Data Utilization Status	Not subject to JGI Data Policy, sequenced elsewhere
Is Public	Yes
External Links	JGI Portal ; NCBI/Taxonomy:502346
NCBI Taxonomy Lineage	Bacteria; Pseudomonadota; Gammaproteobacteria; Enterobacterales; Enterobacteriaceae; Escherichia; Escherichia coli
GTDB Taxonomy Lineage	Bacteria; Pseudomonadota; Gammaproteobacteria; Enterobacterales; Enterobacteriaceae; Escherichia; Escherichia coli
CheckM2 Completeness	100
CheckM2 Contamination	0.19
Sequencing Status	Permanent Draft
Sequencing Center	J. Craig Venter Institute
High Quality	Yes
Comment
Version Information
Public Release Date	2009-04-01
Add Date	2009-02-11
Modified Date	2014-08-05
IMG Release/Pipeline Version	IMG/W 2.8
IMG Annotation Version	n/a
GTDB Lineage Version	GTDB-Tk version 2.4.0 with the database version r220; CheckM2 version 1.0.2
Project Information
Biotic Relationships	Free living
Cell Arrangement	Singles, Pairs
Cell Shape	Rod-shaped
Culture Type	Isolate
Cultured	Yes
Diseases	Hemorrhagic colitis
Ecosystem	Host-associated
Ecosystem Category	Mammals: Human
Ecosystem Subtype	Unclassified
Ecosystem Type	Unclassified
Energy Source	Heterotroph
GenBank Anomalous Assembly	No
Gram Staining	Gram-
Habitat	Host
Host Name	Homo sapiens
Is Published	No
Motility	Motile
NCBI Assembly Accession	GCA_000155125
NCBI Bioproject Accession	PRJNA28847
NCBI Biosample Accession	SAMN02436234
NCBI GenBank ID	DS999999, CM000662
Oxygen Requirement	Facultative
Phenotype	Pathogen
Relevance	Human Pathogen, Medical
Sequencing Method	Sanger, 454
Sequencing Quality	Level 2: High-Quality Draft
Sequencing Status	Complete
Sequencing Strategy	Whole Genome Sequencing
Specific Ecosystem	Unclassified
Sporulation	Nonsporulating
Temperature Range	Mesophile
Type Strain	Unknown
06-3745
Attributes
strain	06-3745
host disease	missing
latitude and longitude	missing
collection date	missing
geographic location	USA
isolation source	missing
host	missing
serovar	O157:H7
collected by	CDC
BioProject
PRJNA218110 Enterobacteriaceae
Retrieve all samples from this project
Submission
cdc, Eija Trees; 2013-09-10
06-4039
Attributes
strain	06-4039
host disease	missing
latitude and longitude	missing
collection date	2006-09-01
geographic location	USA
isolation source	stool
host	missing
serovar	E. coli O157:H7
collected by	CDC
host age	60-69
project name	PulseNet
sequenced by	NM
serotype	O157:H7
source type	human
HHS_region	6
BioProject
PRJNA218110 Enterobacteriaceae
Retrieve all samples from this project
Submission
cdc, Eija Trees; 2013-09-10
07-3091
Attributes
strain	07-3091
host disease	missing
latitude and longitude	missing
collection date	missing
geographic location	USA
isolation source	missing
host	missing
serovar	O157:H7
collected by	CDC
BioProject
PRJNA218110 Enterobacteriaceae
Retrieve all samples from this project
Submission
cdc, Eija Trees; 2013-09-10
07-3391
Attributes
strain	07-3391
host disease	missing
latitude and longitude	missing
collection date	2006-07-01
geographic location	USA
isolation source	stool
host	missing
serovar	E. coli O157:H7
collected by	CDC
host age	2025-10-19
project name	PulseNet
sequenced by	CT
serotype	O157:H7
source type	human
HHS_region	1
BioProject
PRJNA218110 Enterobacteriaceae
Retrieve all samples from this project
Submission
cdc, Eija Trees; 2013-09-10
08-3037
Attributes
strain	08-3037
host disease	missing
latitude and longitude	missing
collection date	2007-08-01
geographic location	USA
isolation source	missing
host	missing
serovar	O157:H7
collected by	CDC
project name	PulseNet
sequenced by	CA
serotype	O157:H7
source type	human
BioProject
PRJNA218110 Enterobacteriaceae
Retrieve all samples from this project
Submission
cdc, Eija Trees; 2013-09-10
Accession:	SAMN02352919
ID:	2352919
08-3527
Attributes
strain	08-3527
host disease	missing
latitude and longitude	missing
collection date	2007-07-01
geographic location	USA
isolation source	missing
host	missing
serovar	O157:H7
collected by	CDC
project name	PulseNet
sequenced by	OR
serotype	O157:H7
source type	human
BioProject
PRJNA218110 Enterobacteriaceae
Retrieve all samples from this project
Submission
cdc, Eija Trees; 2013-09-10
ID:	2352920
08-4169
Attributes
strain	08-4169
host disease	missing
latitude and longitude	missing
collection date	2008-06-01
geographic location	USA
isolation source	stool
host	missing
serovar	E. coli O157:H7
collected by	CDC
host age	2025-10-19
project name	PulseNet
sequenced by	MN
serotype	O157:H7
source type	human
HHS_region	5
BioProject
PRJNA218110 Enterobacteriaceae
Retrieve all samples from this project
Submission
cdc, Eija Trees; 2013-09-10
Accession:
SAMN02352922
ID:	2352922
08-4529
Attributes
08-4529
host disease	missing
latitude and longitude	missing
collection date	2008-07-01
geographic location	USA
isolation source	stool
host	missing
serovar	E. coli O157:H7
collected by	CDC
host age	70-79
project name	PulseNet
sequenced by	MD
serotype	O157:H7
source type	human
HHS_region	3
BioProject
PRJNA218110 Enterobacteriaceae
Retrieve all samples from this project
Submission
cdc, Eija Trees; 2013-09-10
Accession:
SAMN02352925
ID:	2352925
				T143_06		T143_06		T143_06		T143_06		T143_06		T143_06		T143_06		T143_06		T143_06		T143_06		T143_06		T143_06		T143_06		T143_06		T143_06		T143_06		T143_06		T143_06		T143_06		T143_06		T143_06		T143_06		T143_06
T1543_06		T143_06		Attributes		Attributes		Attributes		Attributes		Attributes		Attributes		Attributes		Attributes		Attributes		Attributes		Attributes		Attributes		Attributes		Attributes		Attributes		Attributes		Attributes		Attributes		Attributes		Attributes		Attributes		Attributes		Attributes
Attributes		Attributes	2008	collection date	2008	collection date	2008	collection date	2008	collection date	2008	collection date	2008	collection date	2008	collection date	2008	collection date	2008	collection date	2008	collection date	2008	collection date	2008	collection date	2008	collection date	2008	collection date	2008	collection date	2008	collection date	2008	collection date	2008	collection date	2008	collection date	2008	collection date	2008	collection date	2008	collection date	2008	collection date	2008
collection date	2008	collection date	Sweden	geographic location	Sweden	geographic location	Sweden	geographic location	Sweden	geographic location	Sweden	geographic location	Sweden	geographic location	Sweden	geographic location	Sweden	geographic location	Sweden	geographic location	Sweden	geographic location	Sweden	geographic location	Sweden	geographic location	Sweden	geographic location	Sweden	geographic location	Sweden	geographic location	Sweden	geographic location	Sweden	geographic location	Sweden	geographic location	Sweden	geographic location	Sweden	geographic location	Sweden	geographic location	Sweden	geographic location	Sweden	geographic location	Sweden
geographic location	Sweden	geographic location	cattle	host	cattle	host	cattle	host	cattle	host	cattle	host	cattle	host	cattle	host	cattle	host	cattle	host	cattle	host	cattle	host	cattle	host	cattle	host	cattle	host	cattle	host	cattle	host	cattle	host	cattle	host	cattle	host	cattle	host	cattle	host	cattle	host	cattle	host	cattle
host	cattle	host	T1543_06	strain	T1543_06	strain	T1543_06	strain	T1543_06	strain	T1543_06	strain	T1543_06	strain	T1543_06	strain	T1543_06	strain	T1543_06	strain	T1543_06	strain	T1543_06	strain	T1543_06	strain	T1543_06	strain	T1543_06	strain	T1543_06	strain	T1543_06	strain	T1543_06	strain	T1543_06	strain	T1543_06	strain	T1543_06	strain	T1543_06	strain	T1543_06	strain	T1543_06	strain	T1543_06
strain	T1543_06	strain	cattle	isolation source	cattle	isolation source	cattle	isolation source	cattle	isolation source	cattle	isolation source	cattle	isolation source	cattle	isolation source	cattle	isolation source	cattle	isolation source	cattle	isolation source	cattle	isolation source	cattle	isolation source	cattle	isolation source	cattle	isolation source	cattle	isolation source	cattle	isolation source	cattle	isolation source	cattle	isolation source	cattle	isolation source	cattle	isolation source	cattle	isolation source	cattle	isolation source	cattle	isolation source	cattle
isolation source	cattle	isolation source		BioProject		BioProject		BioProject		BioProject		BioProject		BioProject		BioProject		BioProject		BioProject		BioProject		BioProject		BioProject		BioProject		BioProject		BioProject		BioProject		BioProject		BioProject		BioProject		BioProject		BioProject		BioProject		BioProject
BioProject		BioProject		PRJNA215274 Escherichia coli O157:H7		PRJNA215274 Escherichia coli O157:H7		PRJNA215274 Escherichia coli O157:H7		PRJNA215274 Escherichia coli O157:H7		PRJNA215274 Escherichia coli O157:H7		PRJNA215274 Escherichia coli O157:H7		PRJNA215274 Escherichia coli O157:H7		PRJNA215274 Escherichia coli O157:H7		PRJNA215274 Escherichia coli O157:H7		PRJNA215274 Escherichia coli O157:H7		PRJNA215274 Escherichia coli O157:H7		PRJNA215274 Escherichia coli O157:H7		PRJNA215274 Escherichia coli O157:H7		PRJNA215274 Escherichia coli O157:H7		PRJNA215274 Escherichia coli O157:H7		PRJNA215274 Escherichia coli O157:H7		PRJNA215274 Escherichia coli O157:H7		PRJNA215274 Escherichia coli O157:H7		PRJNA215274 Escherichia coli O157:H7		PRJNA215274 Escherichia coli O157:H7		PRJNA215274 Escherichia coli O157:H7		PRJNA215274 Escherichia coli O157:H7		PRJNA215274 Escherichia coli O157:H7
PRJNA215274 Escherichia coli O157:H7		PRJNA215274 Escherichia coli O157:H7		Retrieve all samples from this project		Retrieve all samples from this project		Retrieve all samples from this project		Retrieve all samples from this project		Retrieve all samples from this project		Retrieve all samples from this project		Retrieve all samples from this project		Retrieve all samples from this project		Retrieve all samples from this project		Retrieve all samples from this project		Retrieve all samples from this project		Retrieve all samples from this project		Retrieve all samples from this project		Retrieve all samples from this project		Retrieve all samples from this project		Retrieve all samples from this project		Retrieve all samples from this project		Retrieve all samples from this project		Retrieve all samples from this project		Retrieve all samples from this project		Retrieve all samples from this project		Retrieve all samples from this project		Retrieve all samples from this project
Retrieve all samples from this project		Retrieve all samples from this project		Submission		Submission		Submission		Submission		Submission		Submission		Submission		Submission		Submission		Submission		Submission		Submission		Submission		Submission		Submission		Submission		Submission		Submission		Submission		Submission		Submission		Submission		Submission
Submission		Submission		National Veterinary Institute (SVA), Robert Soderlund; 2013-08-15		National Veterinary Institute (SVA), Robert Soderlund; 2013-08-15		National Veterinary Institute (SVA), Robert Soderlund; 2013-08-15		National Veterinary Institute (SVA), Robert Soderlund; 2013-08-15		National Veterinary Institute (SVA), Robert Soderlund; 2013-08-15		National Veterinary Institute (SVA), Robert Soderlund; 2013-08-15		National Veterinary Institute (SVA), Robert Soderlund; 2013-08-15		National Veterinary Institute (SVA), Robert Soderlund; 2013-08-15		National Veterinary Institute (SVA), Robert Soderlund; 2013-08-15		National Veterinary Institute (SVA), Robert Soderlund; 2013-08-15		National Veterinary Institute (SVA), Robert Soderlund; 2013-08-15		National Veterinary Institute (SVA), Robert Soderlund; 2013-08-15		National Veterinary Institute (SVA), Robert Soderlund; 2013-08-15		National Veterinary Institute (SVA), Robert Soderlund; 2013-08-15		National Veterinary Institute (SVA), Robert Soderlund; 2013-08-15		National Veterinary Institute (SVA), Robert Soderlund; 2013-08-15		National Veterinary Institute (SVA), Robert Soderlund; 2013-08-15		National Veterinary Institute (SVA), Robert Soderlund; 2013-08-15		National Veterinary Institute (SVA), Robert Soderlund; 2013-08-15		National Veterinary Institute (SVA), Robert Soderlund; 2013-08-15		National Veterinary Institute (SVA), Robert Soderlund; 2013-08-15		National Veterinary Institute (SVA), Robert Soderlund; 2013-08-15		National Veterinary Institute (SVA), Robert Soderlund; 2013-08-15
National Veterinary Institute (SVA), Robert Soderlund; 2013-08-15		National Veterinary Institute (SVA), Robert Soderlund; 2013-08-15
08BKT61141_454
Attributes
collection date	2008
geographic location	Sweden
host	cattle
strain	08BKT061141
isolation source	cattle
BioProject
PRJNA215274 Escherichia coli O157:H7
Retrieve all samples from this project
Submission
National Veterinary Institute (SVA), Robert Soderlund; 2013-08-15
Accession:
SAMN02317209
ID:	2317209
09BKT048303_454
Attributes
collection date	2009
geographic location	Sweden
host	cattle
strain	09BKT048303
isolation source	cattle
BioProject
PRJNA215274 Escherichia coli O157:H7
Retrieve all samples from this project
Submission
National Veterinary Institute (SVA), Robert Soderlund; 2013-08-15
Accession:
SAMN02317208
ID:	2317208
2009C-4258
Attributes
strain	2009C-4258
host disease	missing
latitude and longitude	missing
collection date	missing
geographic location	USA
isolation source	missing
host	missing
serovar	O157:H7
collected by	CDC
BioProject
PRJNA218110 Enterobacteriaceae
Retrieve all samples from this project
Submission
cdc, Eija Trees; 2013-09-10
Accession:
SAMN02352944
ID:	2352944
2009EL1449
Attributes
strain	2009EL1449
host disease	missing
latitude and longitude	missing
collection date	missing
geographic location	USA
isolation source	missing
host	missing
serovar	O157:H7
collected by	CDC
BioProject
PRJNA218110 Enterobacteriaceae
Retrieve all samples from this project
Submission
cdc, Eija Trees; 2013-09-10
Accession:
SAMN02352955
ID:	2352955
2009EL1705
Attributes
strain	2009EL1705
host disease	missing
latitude and longitude	missing
collection date	missing
geographic location	USA
isolation source	missing
host	missing
serovar	O157:H7
collected by	CDC
BioProject
PRJNA218110 Enterobacteriaceae
Retrieve all samples from this project
Submission
cdc, Eija Trees; 2013-09-10
Accession:
SAMN02352956
ID:	2352956
2009EL1913
Attributes
strain	2009EL1913
host disease	missing
latitude and longitude	missing
collection date	missing
geographic location	USA
isolation source	missing
host	missing
serovar	O157:H7
collected by	CDC
BioProject
PRJNA218110 Enterobacteriaceae
Retrieve all samples from this project
Submission
cdc, Eija Trees; 2013-09-10
Accession:
SAMN02352957
ID:	2352957
2009EL2109
Attributes
strain	2009EL2109
host disease	missing
latitude and longitude	missing
collection date	missing
geographic location	USA
isolation source	missing
host	missing
serovar	O157:H7
collected by	CDC
BioProject
PRJNA218110 Enterobacteriaceae
Retrieve all samples from this project
Submission
cdc, Eija Trees; 2013-09-10
Accession:
SAMN02352958
ID:	2352958
2010C-4979C1
Attributes
strain	2010C-4979C1
host disease	missing
latitude and longitude	missing
collection date	2010-11-01
geographic location	USA
isolation source	missing
host	missing
serovar	O157:H7
collected by	CDC
project name	PulseNet
sequenced by	NYC
serotype	O157:H7
source type	human
BioProject
PRJNA218110 Enterobacteriaceae
Retrieve all samples from this project
Submission
cdc, Eija Trees; 2013-09-10
Accession:
SAMN02353007
ID:	2353007
2011EL-1107
Attributes
strain	2011EL-1107
host disease	missing
latitude and longitude	missing
collection date	missing
geographic location	USA
isolation source	missing
host	missing
serovar	O157:H7
collected by	CDC
BioProject
PRJNA218110 Enterobacteriaceae
Retrieve all samples from this project
Submission
cdc, Eija Trees; 2013-09-10
Accession:
SAMN02353036
ID:	2353036
2011EL-2090
Attributes
strain	2011EL-2090
host disease	missing
latitude and longitude	missing
collection date	missing
geographic location	USA
isolation source	missing
host	missing
serovar	O157:H7
collected by	CDC
BioProject
PRJNA218110 Enterobacteriaceae
Retrieve all samples from this project
Submission
cdc, Eija Trees; 2013-09-10
Accession:
SAMN02353038
ID:	2353038
2011EL-2091
Attributes
strain	2011EL-2091
host disease	missing
latitude and longitude	missing
collection date	missing
geographic location	USA
isolation source	missing
host	missing
serovar	O157:H7
collected by	CDC
BioProject
PRJNA218110 Enterobacteriaceae
Retrieve all samples from this project
Submission
cdc, Eija Trees; 2013-09-10
Accession:
SAMN02353039
ID:	2353039
2011EL-2092
Attributes
strain	2011EL-2092
host disease	missing
latitude and longitude	missing
collection date	missing
geographic location	USA
isolation source	missing
host	missing
serovar	O157:H7
collected by	CDC
BioProject
PRJNA218110 Enterobacteriaceae
Retrieve all samples from this project
Submission
cdc, Eija Trees; 2013-09-10
Accession:
SAMN02353040
ID:	2353040
2011EL-2093
Attributes
strain	2011EL-2093
host disease	missing
latitude and longitude	missing
collection date	missing
geographic location	USA
isolation source	missing
host	missing
serovar	O157:H7
collected by	CDC
BioProject
PRJNA218110 Enterobacteriaceae
Retrieve all samples from this project
Submission
cdc, Eija Trees; 2013-09-10
Accession:
SAMN02353041
ID:	2353041
2011EL-2094
Attributes
strain	2011EL-2094
host disease	missing
latitude and longitude	missing
collection date	missing
geographic location	USA
isolation source	missing
host	missing
serovar	O157:H7
collected by	CDC
BioProject
PRJNA218110 Enterobacteriaceae
Retrieve all samples from this project
Submission
cdc, Eija Trees; 2013-09-10
Accession:
SAMN02353042
ID:	2353042
2011EL-2096
Attributes
strain	2011EL-2096
host disease	missing
latitude and longitude	missing
collection date	missing
geographic location	USA
isolation source	missing
host	missing
serovar	O157:H7
collected by	CDC
BioProject
PRJNA218110 Enterobacteriaceae
Retrieve all samples from this project
Submission
cdc, Eija Trees; 2013-09-10
Accession:
SAMN02353043
ID:	2353043
2011EL-2097
Attributes
strain	2011EL-2097
host disease	missing
latitude and longitude	missing
collection date	missing
geographic location	USA
isolation source	missing
host	missing
serovar	O157:H7
collected by	CDC
BioProject
PRJNA218110 Enterobacteriaceae
Retrieve all samples from this project
Submission
cdc, Eija Trees; 2013-09-10
Accession:
SAMN02353044
ID:	2353044
2011EL-2098
Attributes
strain	2011EL-2098
host disease	missing
latitude and longitude	missing
collection date	missing
geographic location	USA
isolation source	missing
host	missing
serovar	O157:H7
collected by	CDC
BioProject
PRJNA218110 Enterobacteriaceae
Retrieve all samples from this project
Submission
cdc, Eija Trees; 2013-09-10
Accession:
SAMN02353045
ID:	2353045
2011EL-2099
Attributes
strain	2011EL-2099
host disease	missing
latitude and longitude	missing
collection date	missing
geographic location	USA
isolation source	missing
host	missing
serovar	O157:H7
collected by	CDC
BioProject
PRJNA218110 Enterobacteriaceae
Retrieve all samples from this project
Submission
cdc, Eija Trees; 2013-09-10
Accession:
SAMN02353046
ID:	2353046
2011EL-2101
Attributes
strain	2011EL-2101
host disease	missing
latitude and longitude	missing
collection date	missing
geographic location	USA
isolation source	missing
host	missing
serovar	O157:H7
collected by	CDC
BioProject
PRJNA218110 Enterobacteriaceae
Retrieve all samples from this project
Submission
cdc, Eija Trees; 2013-09-10
Accession:
SAMN02353047
ID:	2353047
2011EL-2103
Attributes
strain	2011EL-2103
host disease	missing
latitude and longitude	missing
collection date	missing
geographic location	USA
isolation source	missing
host	missing
serovar	O157:H7
collected by	CDC
BioProject
PRJNA218110 Enterobacteriaceae
Retrieve all samples from this project
Submission
cdc, Eija Trees; 2013-09-10
Accession:
SAMN02353048
ID:	2353048
2011EL-2104
Attributes
strain	2011EL-2104
host disease	missing
latitude and longitude	missing
collection date	missing
geographic location	USA
isolation source	missing
host	missing
serovar	O157:H7
collected by	CDC
BioProject
PRJNA218110 Enterobacteriaceae
Retrieve all samples from this project
Submission
cdc, Eija Trees; 2013-09-10
Accession:
SAMN02353049
ID:	2353049
2011EL-2105
Attributes
strain	2011EL-2105
host disease	missing
latitude and longitude	missing
collection date	missing
geographic location	USA
isolation source	missing
host	missing
serovar	O157:H7
collected by	CDC
BioProject
PRJNA218110 Enterobacteriaceae
Retrieve all samples from this project
Submission
cdc, Eija Trees; 2013-09-10
Accession:
SAMN02353050
ID:	2353050
2011EL-2106
Attributes
strain	2011EL-2106
host disease	missing
latitude and longitude	missing
collection date	missing
geographic location	USA
isolation source	missing
host	missing
serovar	O157:H7
collected by	CDC
BioProject
PRJNA218110 Enterobacteriaceae
Retrieve all samples from this project
Submission
cdc, Eija Trees; 2013-09-10
Accession:
SAMN02353051
ID:	2353051
2011EL-2107
Attributes
strain	2011EL-2107
host disease	missing
latitude and longitude	missing
collection date	missing
geographic location	USA
isolation source	missing
host	missing
serovar	O157:H7
collected by	CDC
BioProject
PRJNA218110 Enterobacteriaceae
Retrieve all samples from this project
Submission
cdc, Eija Trees; 2013-09-10
Accession:
SAMN02353052
ID:	2353052
2011EL-2108
Attributes
strain	2011EL-2108
host disease	missing
latitude and longitude	missing
collection date	missing
geographic location	USA
isolation source	missing
host	missing
serovar	O157:H7
collected by	CDC
BioProject
PRJNA218110 Enterobacteriaceae
Retrieve all samples from this project
Submission
cdc, Eija Trees; 2013-09-10
Accession:
SAMN02353053
ID:	2353053
K2188
Attributes
strain	K2188
host disease	missing
latitude and longitude	missing
collection date	missing
geographic location	USA
isolation source	missing
host	missing
serovar	O157:H7
collected by	CDC
BioProject
PRJNA218110 Enterobacteriaceae
Retrieve all samples from this project
Submission
cdc, Eija Trees; 2013-09-10
Accession:
SAMN02353095
ID:	2353095
K4396
Attributes
strain	K4396
host disease	missing
latitude and longitude	missing
collection date	missing
geographic location	USA
isolation source	missing
host	missing
serovar	O157:H7
collected by	CDC
BioProject
PRJNA218110 Enterobacteriaceae
Retrieve all samples from this project
Submission
cdc, Eija Trees; 2013-09-10
Accession:
SAMN02353103
ID:	2353103
K5453
Attributes
strain	K5453
host disease	missing
latitude and longitude	missing
collection date	missing
geographic location	USA
isolation source	missing
host	missing
serovar	O157:H7
collected by	CDC
BioProject
PRJNA218110 Enterobacteriaceae
Retrieve all samples from this project
Submission
cdc, Eija Trees; 2013-09-10
Accession:
SAMN02353112
ID:	2353112
K5806
Attributes
strain	K5806
host disease	missing
latitude and longitude	missing
collection date	missing
geographic location	USA
isolation source	missing
host	missing
serovar	O157:H7
collected by	CDC
BioProject
PRJNA218110 Enterobacteriaceae
Retrieve all samples from this project
Submission
cdc, Eija Trees; 2013-09-10
Accession:
SAMN02353118
ID:	2353118
K6590
Attributes
strain	K6590
host disease	missing
latitude and longitude	missing
collection date	missing
geographic location	USA
isolation source	missing
host	missing
serovar	O157:H7
collected by	CDC
BioProject
PRJNA218110 Enterobacteriaceae
Retrieve all samples from this project
Submission
cdc, Eija Trees; 2013-09-10
Accession:
SAMN02353120
ID:	2353120
K7140
Attributes
strain	K7140
host disease	missing
latitude and longitude	missing
collection date	missing
geographic location	USA
isolation source	missing
host	missing
serovar	O157:H7
collected by	CDC
BioProject
PRJNA218110 Enterobacteriaceae
Retrieve all samples from this project
Submission
cdc, Eija Trees; 2013-09-10
Accession:
SAMN02353133
ID:	2353133
T154306-454
Attributes
collection date	2008
geographic location	Sweden
host	cattle
strain	T1543_06
isolation source	cattle
BioProject
PRJNA215274 Escherichia coli O157:H7
Retrieve all samples from this project
Submission
National Veterinary Institute (SVA), Robert Soderlund; 2013-08-15
Accession:
SAMN02317210
ID:	2317210
EC869
Study Name (Proposal Name)	Enterohemorrhagic isolate E. coli - JCVI
Organism Name	Escherichia coli O157:H7 EC869
SRA ID	n/a
SRA Run	n/a
Is Public	Yes
External Links	JGI Data Portal ; ; NCBI/Taxonomy:478008
NCBI Taxonomy Lineage	Bacteria; Pseudomonadota; Gammaproteobacteria; Enterobacterales; Enterobacteriaceae; Escherichia; Escherichia coli
GTDB Taxonomy Lineage	Bacteria; Pseudomonadota; Gammaproteobacteria; Enterobacterales; Enterobacteriaceae; Escherichia; Escherichia coli
CheckM2 Completeness	96.97
CheckM2 Contamination	0.22
Sequencing Status	Permanent Draft
Sequencing Center	J. Craig Venter Institute
High Quality	Yes
IMG Release/Pipeline Version	IMG/W 2.6
IMG Annotation Version	n/a
GTDB Lineage Version	GTDB-Tk version 2.4.0 with the database version r220; CheckM2 version 1.0.2
Biotic Relationships	Free living
Cell Arrangement	Singles, Pairs
Cell Shape	Rod-shaped
Culture Type	Isolate
Cultured	Yes
Diseases	Diarrhea, Hemorrhagic colitis
Ecosystem	Host-associated
Ecosystem Category	Mammals: Human
Ecosystem Subtype	Unclassified
Ecosystem Type	Unclassified
Energy Source	Heterotroph
GenBank Anomalous Assembly	No
Gram Staining	Gram-
Habitat	Host, Human intestinal microflora
Host Name	Homo sapiens
Is Published	Yes
Genome Publication	open
Motility	Motile
NCBI Assembly Accession	GCA_000172035
NCBI Bioproject Accession	PRJNA27757
NCBI Biosample Accession	SAMN02436283
NCBI GenBank ID	ABHU00000000
Oxygen Requirement	Facultative
Relevance	Human Pathogen, Medical
Sequencing Status	Complete
Sequencing Strategy	Whole Genome Sequencing
Specific Ecosystem	Unclassified
Sporulation	Nonsporulating
Temperature Range	Mesophile
Type Strain	Unknown
EC4401
Study Name (Proposal Name)	Enterohemorrhagic isolate E. coli - JCVI
Organism Name	Escherichia coli O157:H7 EC4401
GOLD IDs in IMG Database	Study ID: Gs0014002 Project ID: Gp0003562 Analysis ID: Ga0028760
GOLD Analysis Project Type	Genome Analysis (Isolate)
Submission Type	Primary
JGI Analysis Project Type	Genome Analysis (Isolate)
SRA ID	n/a
SRA Run	n/a
JGI Data Utilization Status	Not subject to JGI Data Policy, sequenced elsewhere
Is Public	Yes
External Links	JGI Data Portal ; ; NCBI/Taxonomy:478004
NCBI Taxonomy Lineage	Bacteria; Pseudomonadota; Gammaproteobacteria; Enterobacterales; Enterobacteriaceae; Escherichia; Escherichia coli
GTDB Taxonomy Lineage	Bacteria; Pseudomonadota; Gammaproteobacteria; Enterobacterales; Enterobacteriaceae; Escherichia; Escherichia coli
CheckM2 Completeness	95.72
CheckM2 Contamination	0.19
Sequencing Status	Permanent Draft
Sequencing Center	J. Craig Venter Institute
High Quality	Yes
IMG Release/Pipeline Version	IMG/W 2.6
IMG Annotation Version	n/a
GTDB Lineage Version	GTDB-Tk version 2.4.0 with the database version r220; CheckM2 version 1.0.2
Biotic Relationships	Free living
Cell Arrangement	Singles, Pairs
Cell Shape	Rod-shaped
Culture Type	Isolate
Cultured	Yes
Diseases	Hemorrhagic colitis, Diarrhea
Ecosystem	Host-associated
Ecosystem Category	Mammals: Human
Ecosystem Subtype	Unclassified
Ecosystem Type	Unclassified
Energy Source	Heterotroph
GenBank Anomalous Assembly	No
Gram Staining	Gram-
Habitat	Host, Human intestinal microflora
Host Name	Homo sapiens
Is Published	No
Motility	Motile
NCBI Assembly Accession	GCA_000171975
NCBI Bioproject Accession	PRJNA27749
NCBI Biosample Accession	SAMN02436281
NCBI GenBank ID	ABHR00000000
Oxygen Requirement	Facultative
Relevance	Human Pathogen, Medical
Sequencing Status	Complete
Sequencing Strategy	Whole Genome Sequencing
Specific Ecosystem	Unclassified
Sporulation	Nonsporulating
Temperature Range	Mesophile
Type Strain	Unknown
[truncated: 206 more columns]
